# Supplementary material for: Redistribution of Ancestral Functions Underlies the Evolution of Venom Production in Marine Predatory Snails
Source: Mol Biol Evol. 2025 Apr 25;42(5):msaf095. doi: 10.1093/molbev/msaf095 (PMC12075767; doi:10.1093/molbev/msaf095)
Supplement: msaf095_Supplementary_Data [file msaf095_supplementary_data.zip]

Archive with 3 entries (3 files):
- Supplementary_Data_1.xlsx
- Supplementary_Data_2.xlsx
- Zancolli_et_al_Evolution_of_venom_production_in_cone_snails_SI_MBE_revision.pdf
