# Supplementary material for: Redistribution of Ancestral Functions Underlies the Evolution of Venom Production in Marine Predatory Snails
Source: Mol Biol Evol. 2025 Apr 25;42(5):msaf095. doi: 10.1093/molbev/msaf095 (PMC12075767; doi:10.1093/molbev/msaf095)
Supplement: msaf095_Supplementary_Data [file msaf095_supplementary_data.zip › Supplementary_Data_1.xlsx]

## Sheet: Table S1
specimen	sample_title	code	species	species_code	tissue_code	tissue	batch	sample_name	#_reads
GZ3	CI_VG_12	12	Conus imperialis	CI	VG	venom gland	GTF	GZ01_12	55181652
GZ3	CI_MB_13	13	Conus imperialis	CI	MB	muscular bulb	GTF	GZ01_13	49422982
GZ3	CI_OE_14	14	Conus imperialis	CI	OE	oesophagus	GTF	GZ01_14	48466855
GZ3	CI_F_15	15	Conus imperialis	CI	F	foot	GTF	GZ01_15	46737497
GZ4	CI_OE_17	17	Conus imperialis	CI	OE	oesophagus	GTF	GZ01_17	57152034
GZ4	CI_MB_18	18	Conus imperialis	CI	MB	muscular bulb	GTF	GZ01_18	61788845
GZ4	CI_VG_19	19	Conus imperialis	CI	VG	venom gland	GTF	GZ01_19	46224175
GZ1	CI_VG_2	2	Conus imperialis	CI	VG	venom gland	GTF	GZ01_2	57327482
GZ4	CI_F_20	20	Conus imperialis	CI	F	foot	GTF	GZ01_20	46150088
GZ1	CI_OE_4	4	Conus imperialis	CI	OE	oesophagus	GTF	GZ01_4	44732740
GZ11	CI_MB_48	48	Conus imperialis	CI	MB	muscular bulb	GTF	GZ01_48	47886243
GZ11	CI_VG_49	49	Conus imperialis	CI	VG	venom gland	GTF	GZ01_49	44503801
GZ1	CI_F_5	5	Conus imperialis	CI	F	foot	GTF	GZ01_5	46191369
GZ11	CI_OE_50	50	Conus imperialis	CI	OE	oesophagus	GTF	GZ01_50	46207458
GZ11	CI_F_51	51	Conus imperialis	CI	F	foot	GTF	GZ01_51	54005764
GZ41	CM_OE_197	197	Conus marmoreus	CM	OE	oesophagus	GTF	GZ01_197	39821232
GZ41	CM_VG_198	198	Conus marmoreus	CM	VG	venom gland	GTF	GZ01_198	46312016
GZ41	CM_MB_199	199	Conus marmoreus	CM	MB	muscular bulb	GTF	GZ01_199	52788996
GZ42	CM_VG_202	202	Conus marmoreus	CM	VG	venom gland	GTF	GZ01_202	46412774
GZ42	CM_MB_203	203	Conus marmoreus	CM	MB	muscular bulb	GTF	GZ01_203	60134301
GZ42	CM_OE_204	204	Conus marmoreus	CM	OE	oesophagus	GTF	GZ01_204	47078213
GZ42	CM_F_205	205	Conus marmoreus	CM	F	foot	GTF	GZ01_205	44124406
GZ28	CQ_SAG_134	134	Conus quercinus	CQ	SAG	salivary glands	90-344633917	GZ01_134	56957990
GZ28	CQ_VG_135D	135D	Conus quercinus	CQ	VG	venom gland	90-344633917	GZ01_135D	24539192
GZ28	CQ_MB_136	136	Conus quercinus	CQ	MB	muscular bulb	90-344633917	GZ01_136	57357469
GZ28	CQ_OE_137	137	Conus quercinus	CQ	OE	oesophagus	90-344633917	GZ01_137	30394788
GZ31	CQ_SAG_149	149	Conus quercinus	CQ	SAG	salivary glands	90-344633917	GZ01_149	30615973
GZ18	CQ_VG_86P	86P	Conus quercinus	CQ	VG	venom gland	90-344633917	GZ01_86P	49234226
GZ18	CQ_MB_87	87	Conus quercinus	CQ	MB	muscular bulb	90-344633917	GZ01_87	29520529
GZ18	CQ_F_89	89	Conus quercinus	CQ	F	foot	90-344633917	GZ01_89	3560729
GZ19	CQ_SAG_90	90	Conus quercinus	CQ	SAG	salivary glands	90-344633917	GZ01_90	30194478
GZ19	CQ_VG_91D	91D	Conus quercinus	CQ	VG	venom gland	90-344633917	GZ01_91D	49625289
GZ19	CQ_VG_91P	91P	Conus quercinus	CQ	VG	venom gland	90-344633917	GZ01_91P	36628571
GZ19	CQ_MB_92	-92	Conus quercinus	CQ	MB	muscular bulb	90-344633917	GZ01_92-	30717473
GZ19	CQ_OE_93	93	Conus quercinus	CQ	OE	oesophagus	90-344633917	GZ01_93	32044724
GZ19	CQ_F_94	94	Conus quercinus	CQ	F	foot	90-344633917	GZ01_94	29937011
GZ18	CQ_OE_88	88	Conus quercinus	CQ	OE	oesophagus	90-431180033	GZ02_88	54117534
GZ32	CV_VG_155	155	Conus virgo	CV	VG	venom gland	GTF	GZ01_155	49519894
GZ32	CV_MB_156	156	Conus virgo	CV	MB	muscular bulb	GTF	GZ01_156	44590062
GZ32	CV_OE_157	157	Conus virgo	CV	OE	oesophagus	GTF	GZ01_157	58809429
GZ32	CV_F_159	159	Conus virgo	CV	F	foot	GTF	GZ01_159	44391961
GZ15	CV_VG_67	67	Conus virgo	CV	VG	venom gland	GTF	GZ01_67	48597394
GZ15	CV_MB_68	68	Conus virgo	CV	MB	muscular bulb	GTF	GZ01_68	47025212
GZ15	CV_SAG_69	69	Conus virgo	CV	SAG	salivary glands	GTF	GZ01_69	46827297
GZ15	CV_OE_71	71	Conus virgo	CV	OE	oesophagus	GTF	GZ01_71	43095288
GZ15	CV_F_72	72	Conus virgo	CV	F	foot	GTF	GZ01_72	54781338
GZ16	CV_VG_74	74	Conus virgo	CV	VG	venom gland	GTF	GZ01_74	43414605
GZ16	CV_OE_76	76	Conus virgo	CV	OE	oesophagus	GTF	GZ01_76	49152036
GZ16	CV_MB_77	77	Conus virgo	CV	MB	muscular bulb	GTF	GZ01_77	49071301
GZ16	CV_F_78	78	Conus virgo	CV	F	foot	GTF	GZ01_78	37115052
GZ17	CV_MB_81	81	Conus virgo	CV	MB	muscular bulb	GTF	GZ01_81	39900639
GZ17	CV_VG_82	82	Conus virgo	CV	VG	venom gland	GTF	GZ01_82	50563123
GZ17	CV_OE_83	83	Conus virgo	CV	OE	oesophagus	GTF	GZ01_83	47048760
GZ17	CV_F_84	84	Conus virgo	CV	F	foot	GTF	GZ01_84	70954347
GZ8	MM_OE_34	34	Mitra mitra	MM	OE	oesophagus	90-344633917	GZ01_34	30154384
GZ8	MM_F_35	35	Mitra mitra	MM	F	foot	90-344633917	GZ01_35	33182551
1	MM_SAG_K2-65	K2-65	Mitra mitra	MM	SAG	salivary glands	90-344633917	GZ01_K2-65	70798999
1	MM_OE_K2-66	K2-66	Mitra mitra	MM	OE	oesophagus	90-344633917	GZ01_K2-66	49668535
1	MM_F_K2-67	K2-67	Mitra mitra	MM	F	foot	90-344633917	GZ01_K2-67	31510147
2	MM_OE_K2-69	K2-69	Mitra mitra	MM	OE	oesophagus	90-344633917	GZ01_K2-69	30169552
2	MM_F_K2-70	K2-70	Mitra mitra	MM	F	foot	90-344633917	GZ01_K2-70	57867802
3	MM_SAG_K2-72	K2-72	Mitra mitra	MM	SAG	salivary glands	90-344633917	GZ01_K2-72	29972368
3	MM_OE_K2-73	K2-73	Mitra mitra	MM	OE	oesophagus	90-344633917	GZ01_K2-73	34076318
3	MM_F_K2-74	K2-74	Mitra mitra	MM	F	foot	90-344633917	GZ01_K2-74	31594798
GZ8	MM_SAG_33	33	Mitra mitra	MM	SAG	salivary glands	90-431180033	GZ02_33	29305231
1	MP_SAG_K2-298	K2-298	Monoplex pilearis	MP	SAG	salivary glands	90-344633917	GZ01_K2-298	50703345
1	MP_OEG_K2-300	K2-300	Monoplex pilearis	MP	OEG	oesophageal gland	90-344633917	GZ01_K2-300	47700885
1	MP_OE_K2-301	K2-301	Monoplex pilearis	MP	OE	oesophagus	90-344633917	GZ01_K2-301	38947862
2	MP_SAG_K2-303	K2-303	Monoplex pilearis	MP	SAG	salivary glands	90-344633917	GZ01_K2-303	30374258
2	MP_OEG_K2-305D	K2-305D	Monoplex pilearis	MP	OEG	oesophageal gland	90-344633917	GZ01_K2-305D	26235088
2	MP_OEG_K2-305W	K2-305W	Monoplex pilearis	MP	OEG	oesophageal gland	90-344633917	GZ01_K2-305W	52845776
2	MP_OE_K2-306	K2-306	Monoplex pilearis	MP	OE	oesophagus	90-344633917	GZ01_K2-306	71482715
2	MP_CM_K2-307	K2-307	Monoplex pilearis	MP	CM	columellar muscle	90-344633917	GZ01_K2-307	50722358
3	MP_SAG_K2-308	K2-308	Monoplex pilearis	MP	SAG	salivary glands	90-344633917	GZ01_K2-308	30840052
3	MP_OEG_K2-310	K2-310	Monoplex pilearis	MP	OEG	oesophageal gland	90-344633917	GZ01_K2-310	28873419
3	MP_OEG_K2-310W	K2-310W	Monoplex pilearis	MP	OEG	oesophageal gland	90-344633917	GZ01_K2-310W	59944636
3	MP_OE_K2-311	K2-311	Monoplex pilearis	MP	OE	oesophagus	90-344633917	GZ01_K2-311	34511766
3	MP_CM_K2-312	K2-312	Monoplex pilearis	MP	CM	columellar muscle	90-344633917	GZ01_K2-312	68369081
GZ21	MT_SAG_100	100	Murex tenuirostrum	MT	SAG	salivary glands	90-344633917	GZ01_100	42890869
GZ21	MT_DGF_101	101	Murex tenuirostrum	MT	DGF	dorsal glandular folds	90-344633917	GZ01_101	51451509
GZ21	MT_OE_102	102	Murex tenuirostrum	MT	OE	oesophagus	90-344633917	GZ01_102	54383252
GZ21	MT_LEG_103	103	Murex tenuirostrum	MT	LEG	gland of Leiblein	90-344633917	GZ01_103	32669108
GZ21	MT_F_104	104	Murex tenuirostrum	MT	F	foot	90-344633917	GZ01_104	64333185
GZ22	MT_SAG_105	105	Murex tenuirostrum	MT	SAG	salivary glands	90-344633917	GZ01_105	17046907
GZ22	MT_DGF_106	106	Murex tenuirostrum	MT	DGF	dorsal glandular folds	90-344633917	GZ01_106	32209173
GZ22	MT_OE_108	108	Murex tenuirostrum	MT	OE	oesophagus	90-344633917	GZ01_108	30811098
GZ9	MT_DGF_37	37	Murex tenuirostrum	MT	DGF	dorsal glandular folds	90-344633917	GZ01_37	33481548
GZ10	MT_OE_44	44	Murex tenuirostrum	MT	OE	oesophagus	90-344633917	GZ01_44	52469384
GZ20	MT_LEG_96	96	Murex tenuirostrum	MT	LEG	gland of Leiblein	90-344633917	GZ01_96	35576336
GZ20	MT_OE_98	98	Murex tenuirostrum	MT	OE	oesophagus	90-344633917	GZ01_98	30457090
GZ22	MT_F_109	109	Murex tenuirostrum	MT	F	foot	90-431180033	GZ02_109	51861049
GZ9	MT_SAG_36	36	Murex tenuirostrum	MT	SAG	salivary glands	90-431180033	GZ02_36	107897807
GZ10	MT_LEG_45	45	Murex tenuirostrum	MT	LEG	gland of Leiblein	90-431180033	GZ02_45	38168996
GZ25	NS_SAG_119	119	Nassa serta	NS	SAG	salivary glands	90-344633917	GZ01_119	58125456
GZ25	NS_OE_121	121	Nassa serta	NS	OE	oesophagus	90-344633917	GZ01_121	61382067
GZ25	NS_F_123	123	Nassa serta	NS	F	foot	90-344633917	GZ01_123	55125342
GZ26	NS_SAG_124	124	Nassa serta	NS	SAG	salivary glands	90-344633917	GZ01_124	50073055
GZ26	NS_F_128	128	Nassa serta	NS	F	foot	90-344633917	GZ01_128	57018330
GZ36	OA_LEG_175	175	Oliva amethystina	OA	LEG	gland of Leiblein	90-344633917	GZ01_175	30825236
GZ36	OA_OE_176	176	Oliva amethystina	OA	OE	oesophagus	90-344633917	GZ01_176	30562065
GZ37	OA_LEG_179	179	Oliva amethystina	OA	LEG	gland of Leiblein	90-344633917	GZ01_179	31567881
GZ37	OA_OE_180	180	Oliva amethystina	OA	OE	oesophagus	90-344633917	GZ01_180	25465674
GZ5	OA_F_24	24	Oliva amethystina	OA	F	foot	90-344633917	GZ01_24	56774584
GZ6	OA_LEG_25	25	Oliva amethystina	OA	LEG	gland of Leiblein	90-344633917	GZ01_25	30357740
GZ7	OA_SAG_29	29	Oliva amethystina	OA	SAG	salivary glands	90-344633917	GZ01_29	26391823
GZ7	OA_LEG_30	30	Oliva amethystina	OA	LEG	gland of Leiblein	90-344633917	GZ01_30	51115526
GZ7	OA_OE_31	31	Oliva amethystina	OA	OE	oesophagus	90-344633917	GZ01_31	49952783
GZ7	OA_F_32	32	Oliva amethystina	OA	F	foot	90-344633917	GZ01_32	29604203
GZ37	OA_F_181	181	Oliva amethystina	OA	F	foot	90-431180033	GZ02_181	20077204
1	PS_SAG_K2-216	K2-216	Phos senticosus	PS	SAG	salivary glands	90-344633917	GZ01_K2-216	62735664
1	PS_OE_K2-218	K2-218	Phos senticosus	PS	OE	oesophagus	90-344633917	GZ01_K2-218	49735268
1	PS_CM_K2-219	K2-219	Phos senticosus	PS	CM	columellar muscle	90-344633917	GZ01_K2-219	32361076
2	PS_SAG_K2-220	K2-220	Phos senticosus	PS	SAG	salivary glands	90-344633917	GZ01_K2-220	56754404
2	PS_LEG_K2-221	K2-221	Phos senticosus	PS	LEG	gland of Leiblein	90-344633917	GZ01_K2-221	54324336
2	PS_OE_K2-222	K2-222	Phos senticosus	PS	OE	oesophagus	90-344633917	GZ01_K2-222	34421315
2	PS_CM_K2-223	K2-223	Phos senticosus	PS	CM	columellar muscle	90-344633917	GZ01_K2-223	29965613
3	PS_LEG_K2-271	K2-271	Phos senticosus	PS	LEG	gland of Leiblein	90-344633917	GZ01_K2-271	53944844
3	PS_OE_K2-272	K2-272	Phos senticosus	PS	OE	oesophagus	90-344633917	GZ01_K2-272	32952691
3	PS_CM_K2-273	K2-273	Phos senticosus	PS	CM	columellar muscle	90-344633917	GZ01_K2-273	48976688
1	PM_SAG_K2-189	K2-189	Polinices mammilla	PM	SAG	salivary glands	90-344633917	GZ01_K2-189	31245170
1	PM_OEG_K2-190	K2-190	Polinices mammilla	PM	OEG	oesophageal gland	90-344633917	GZ01_K2-190	118698028
1	PM_CM_K2-193	K2-193	Polinices mammilla	PM	CM	columellar muscle	90-344633917	GZ01_K2-193	30044516
3	PM_SAG_K2-224	K2-224	Polinices mammilla	PM	SAG	salivary glands	90-344633917	GZ01_K2-224	84884495
3	PM_OEG_K2-225	K2-225	Polinices mammilla	PM	OEG	oesophageal gland	90-344633917	GZ01_K2-225	28637358
3	PM_CM_K2-228	K2-228	Polinices mammilla	PM	CM	columellar muscle	90-344633917	GZ01_K2-228	91449359
4	PM_SAG_K2-229	K2-229	Polinices mammilla	PM	SAG	salivary glands	90-344633917	GZ01_K2-229	30583491
4	PM_OEG_K2-230	K2-230	Polinices mammilla	PM	OEG	oesophageal gland	90-344633917	GZ01_K2-230	32889228
4	PM_OE_K2-231	K2-231	Polinices mammilla	PM	OE	oesophagus	90-344633917	GZ01_K2-231	61757925
4	PM_CM_K2-232	K2-232	Polinices mammilla	PM	CM	columellar muscle	90-344633917	GZ01_K2-232	38856457
1	VT_OE_K2-201	K2-201	Vasum turbinellus	VT	OE	oesophagus	90-344633917	GZ01_K2-201	31471337
1	VT_CM_K2-202	K2-202	Vasum turbinellus	VT	CM	columellar muscle	90-344633917	GZ01_K2-202	54960219
2	VT_SAG_K2-203	K2-203	Vasum turbinellus	VT	SAG	salivary glands	90-344633917	GZ01_K2-203	29902141
2	VT_LEG_K2-204	K2-204	Vasum turbinellus	VT	LEG	gland of Leiblein	90-344633917	GZ01_K2-204	28812962
2	VT_OE_K2-205	K2-205	Vasum turbinellus	VT	OE	oesophagus	90-344633917	GZ01_K2-205	33904460
2	VT_CM_K2-206	K2-206	Vasum turbinellus	VT	CM	columellar muscle	90-344633917	GZ01_K2-206	49172050
3	VT_SAG_K2-207	K2-207	Vasum turbinellus	VT	SAG	salivary glands	90-344633917	GZ01_K2-207	68166908
3	VT_LEG_K2-208	K2-208	Vasum turbinellus	VT	LEG	gland of Leiblein	90-344633917	GZ01_K2-208	48476295
3	VT_OE_K2-209	K2-209	Vasum turbinellus	VT	OE	oesophagus	90-344633917	GZ01_K2-209	50980692
1	VT_SAG_K2-199	K2-199	Vasum turbinellus	VT	SAG	salivary glands	90-431180033	GZ02_K2-199	76263528
1	VT_LEG_K2-200	K2-200	Vasum turbinellus	VT	LEG	gland of Leiblein	90-431180033	GZ02_K2-200	30131221
