# Supplementary material for: Redistribution of Ancestral Functions Underlies the Evolution of Venom Production in Marine Predatory Snails
Source: Mol Biol Evol. 2025 Apr 25;42(5):msaf095. doi: 10.1093/molbev/msaf095 (PMC12075767; doi:10.1093/molbev/msaf095)
Supplement: msaf095_Supplementary_Data [file msaf095_supplementary_data.zip › Supplementary_Data_2.xlsx]

## Sheet: Data_2
Supplementary Data 2. Overview of libraries and assembly statistics. Number of sequenced libraries, number of retained assembled transcripts after quality-filtering, percentage of completeness based on OMArk, percentage of contamination in the assemblies, and main contaminants.
species	species code	N. libraries used	N. final assembled transcripts	% completeness	% contamination	contaminants
Conus imperialis	CI	16	35864	86.35	0
Conus marmoreus	CM	7	26215	82.05	0
Monoplex pilearis	MP	13	59431	91.53	18.25	Sphingomonadales, Harpegnathos saltator, Spirulina, Cercophitecinae, Homininae
Conus quercinus	CQ	17	57345	91.49	7.74	Cercopithecinae, Sphingomonadales, Cutibacterium acnes
Conus virgo	CV	17	34259	86.39	0
Mitra mitra	MM	11	41655	92.37	11.95	Cercopithecinae, Sphingomonadales, Harpegnathos saltator
Murex tenuirostrum	MT	15	41290	93.34	11.87	Cercopithecinae, Propionibacterialies, Metakinetoplastina, Alphaproteobacteria, Burkholderiales, Homininae
Nassa serta	NS	7	40514	81.67	23.83	Macaca mulatta, Onchocerca volvulus, Callithrix jacchus, Actinomycetia, Bradyrhizobium, Moraxallaceae, Homininae, Bacteroidetes, Sphingomonadaceae, Pongo abelii
Oliva amethystina	OA	13	38474	90.52	1.36	Sphingomonadales
Polinices mammilla	PM	11	32966	92.25	1.99	Sphingomonadales, Burkholderiales, Bacteroidetes
Phos senticosus	PS	12	31007	85.92	18.82	Cercopithecinae, Cutibacterium acnes, Bradyrhizobium, Sphingomonadales, Burkholderiales
Vasum turbinellus	VT	11	43292	91.49	9.46	Cercopithecinae, Sphingomonadales
